# Supplementary material for: Pulmonary valve neo-reconstruction using the Ozaki technique in an adapted Ross procedure: case report
Source: Eur Heart J Case Rep. 2025 Jun 18;9(7):ytaf291. doi: 10.1093/ehjcr/ytaf291 (PMC12233008; doi:10.1093/ehjcr/ytaf291)
Supplement: ytaf291_Supplementary_Data [file ytaf291_supplementary_data.zip]

Archive with 2 entries (2 files):
- Video01.mp4
- Video_02.mp4
